# Supplementary material for: The complement C3-microglial axis in depression of Parkinson's disease: from mechanism to therapeutic intervention
Source: eBioMedicine. 2026 Jun 9;129:106325. doi: 10.1016/j.ebiom.2026.106325 (PMC13273220; doi:10.1016/j.ebiom.2026.106325)
Supplement: Supplementary Table 1 [file mmc1.xlsx]

## Sheet: Sheet2
Demographic data of healthy controls (Con), patients with PD (PD), and patients with Depression in PD (DPD)
Group	Sex	Age	race/ethnicity	HAMA	HAMD
HC	female	53	East Asian
HC	female	58	East Asian
HC	female	50	East Asian
HC	female	59	East Asian
HC	female	63	East Asian
HC	female	58	East Asian
HC	female	54	East Asian
HC	female	55	East Asian
HC	female	57	East Asian
HC	female	57	East Asian
PD	female	71	East Asian	8	7
PD	female	59	East Asian	4	5
PD	female	76	East Asian	5	5
PD	female	64	East Asian	5	4
PD	female	71	East Asian	3	7
PD	female	74	East Asian	6	7
PD	female	74	East Asian	2	2
PD	female	60	East Asian	5	4
PD	female	65	East Asian	/	/
PD	female	75	East Asian	/	/
DPD	female	77	East Asian	13	12
DPD	female	78	East Asian	13	11
DPD	female	67	East Asian	10	8
DPD	female	73	East Asian	17	21
DPD	female	68	East Asian	10	8
DPD	female	71	East Asian	16	25
DPD	female	72	East Asian	7	9
DPD	female	66	East Asian	16	12
DPD	female	62	East Asian	18	20
DPD	female	64	East Asian	11	9
DPD	female	76	East Asian	10	8
DPD	female	79	East Asian	15	12
HC	male	51	East Asian
HC	male	58	East Asian
HC	male	60	East Asian
HC	male	52	East Asian
HC	male	70	East Asian
HC	male	71	East Asian
HC	male	70	East Asian
HC	male	70	East Asian
HC	male	70	East Asian
PD	male	62	East Asian
PD	male	76	East Asian	2	1
PD	male	73	East Asian	4	2
PD	male	41	East Asian	12	10
PD	male	52	East Asian	6	3
PD	male	56	East Asian	7	7
PD	male	72	East Asian	10	15
PD	male	66	East Asian	16	18
PD	male	61	East Asian	9	15
PD	male	72	East Asian	5	8
PD	male	67	East Asian	10	14
DPD	male	67	East Asian	10	/
DPD	male	75	East Asian	10	7
DPD	male	75	East Asian	/	/
DPD	male	59	East Asian	13	13
DPD	male	59	East Asian	25	35
DPD	male	74	East Asian	10	11
DPD	male	67	East Asian	10	14
DPD	male	68	East Asian	20	13
DPD	male	67	East Asian	33	29
DPD	male	59	East Asian	13	13
DPD	male	76	East Asian	17	19
DPD	male	59	East Asian	10	8
